# Supplementary material for: Fatal Case of Imported Tick-Borne Encephalitis in South Serbia
Source: Trop Med Infect Dis. 2022 Dec 13;7(12):434. doi: 10.3390/tropicalmed7120434 (PMC9784870; doi:10.3390/tropicalmed7120434)
Supplement: Supplementary file 1 [file tropicalmed-07-00434-s001.zip]

Archive with 1 entries (1 files):
- tropicalmed-2059980-supplementary.pdf
